# Supplementary material for: Highly compartmentalized microbiomes in blueberry microhabitats
Source: Front Microbiol. 2026 Jan 14;16:1732372. doi: 10.3389/fmicb.2025.1732372 (PMC12847440; doi:10.3389/fmicb.2025.1732372)
Supplement: Supplementary file 2 [file Supplementary_file_2.xlsx]

## Sheet: INDEX
index
Supplementary Table 1	Metadata table ITS & 16S
Supplementary Table 2	fungi and bacteria alpha diversity
Supplementary Table 3	comparison edaphic factor between bulk soil and rhizosphere
Supplementary Table 4	Spearman's correlation alpha diversity and edaphic factors
Supplementary Table 5	fungi and bacteria beta diversity
Supplementary Table 6	abundance at phylum level fungi
Supplementary Table 7	abundance at phylum level bacteria
Supplementary Table 8	abundance at genus level fungi
Supplementary Table 9	abundance at genus level bacteria
Supplementary Table 10	Spearman's correlation of fungi taxa with edaphic factors
Supplementary Table 11	Spearman's correlation of bacteria taxa with edaphic factors
Supplementary Table 12	dbDRA of fungi and bacteria with edaphic factors
Supplementary Table 13	relative abundance of fungal taxa shared between compartments
Supplementary Table 14	relative abundance of bacteria taxa shared between compartments
Highly compartmentalized microbiomes in blueberry microhabitats
Plant and Soil
Matteo Giese, Erika Stefani, Simone Larger, Massimo Pindo, Brian Farneti, Matteo Ajelli, Monica Cattani, Manuel Delgado-Baquerizo, Claudia Coleine, and Claudio Donati
Clauido Donati, Unit of Computational Biology, Research and Innovation Centre, Fondazione Edmund Mach, claudio.donati@fmach.it

## Sheet: Supplementary Table 1
Sample	Names	Species_vacc	Parts	AB_BL	pH	Salinity	Texture	P	NH4	Accession_number	Number of reads	Accession_number	Number of reads
										ITS	ITS	16S	16S
BS11	Biloxi	V. corymbosum, V. virgatum, V. darrowii	Bulk soil	Bulk soil	6.02	0.01	1.98	77.1834	36.9566	ERS26925700	131623	ERS26925660	111702
BS40	Northland	V. corymbosum, V. angustifolium	Bulk soil	Bulk soil	5.97	0.01	2.01	199.29	11.5237	ERS26925701	150243	ERS26925661	591
BS44	Gold Traube	V. corymbosum, V. lamarkii	Bulk soil	Bulk soil	6.8	0.03	2.18	173.538	26.9952	ERS26925702	120910	ERS26925662	1309
BS55	Roxi Blue	V. corymbosum, V. darrowii, V. elliotti	Bulk soil	Bulk soil	5.95	0.02	2.04	125.751	-0.391165	ERS26925703	122371	ERS26925663	157994
BS58	Top Hat	V. angustifolium	Bulk soil	Bulk soil	6.48	0.04	1.73	115.621	8.53494	ERS26925704	112428	ERS26925664	176391
BS60	Draper	V. corymbosum	Bulk soil	Bulk soil	6.73	0.03	1.9	189.326	36.0522	ERS26925705	170635	ERS26925665	174698
BS71	Legacy	V. corymbosum, V. darrowii	Bulk soil	Bulk soil	6.3	0.01	2.02	321.041	-0.222892	ERS26925707	156744	ERS26925667	155902
BS73	Brigitta	V. corymbosum	Bulk soil	Bulk soil	6.4	0.01	2.01	179.811	3.25301	ERS26925708	125695	ERS26925668	187708
BS75	Chandler	V. corymbosum	Bulk soil	Bulk soil	6.36	0.04	1.64	127.953	1.16225	ERS26925709	115980	ERS26925669	150545
BS7	Ozark blue	V. corymbosum	Bulk soil	Bulk soil	6.05	0.02	1.65	175.953	7.29076	ERS26925706	509228	ERS26925666	591625
II_11AF	Biloxi	V. corymbosum, V. virgatum, V. darrowii	Fruit	Aboveground	0	0	0	0	0	ERR14007617	77350	ERR14007707	113297
II_11BF	Biloxi	V. corymbosum, V. virgatum, V. darrowii	Fruit	Aboveground	0	0	0	0	0	ERR14007620	64963	ERR14007710	76098
II_11CF	Biloxi	V. corymbosum, V. virgatum, V. darrowii	Fruit	Aboveground	0	0	0	0	0	ERR14007623	78475	ERR14007713	59577
II_40AF	Northland	V. corymbosum, V. angustifolium	Fruit	Aboveground	0	0	0	0	0	ERR14007626	85243	ERR14007716	83168
II_40BF	Northland	V. corymbosum, V. angustifolium	Fruit	Aboveground	0	0	0	0	0	ERR14007629	98042	ERR14007719	87328
II_40CF	Northland	V. corymbosum, V. angustifolium	Fruit	Aboveground	0	0	0	0	0	ERR14007632	90550	ERR14007722	82072
II_44AF	Gold Traube	V. corymbosum, V. lamarkii	Fruit	Aboveground	0	0	0	0	0	ERR14007635	67072	ERR14007725	52443
II_44BF	Gold Traube	V. corymbosum, V. lamarkii	Fruit	Aboveground	0	0	0	0	0	ERR14007638	69634	ERR14007728	55070
II_44CF	Gold Traube	V. corymbosum, V. lamarkii	Fruit	Aboveground	0	0	0	0	0	ERR14007641	67730	ERR14007731	51182
II_55AF	Roxi Blue	V. corymbosum, V. darrowii, V. elliotti	Fruit	Aboveground	0	0	0	0	0	ERR14007644	78653	ERR14007734	45545
II_55BF	Roxi Blue	V. corymbosum, V. darrowii, V. elliotti	Fruit	Aboveground	0	0	0	0	0	ERR14007647	77497	ERR14007737	56630
II_55CF	Roxi Blue	V. corymbosum, V. darrowii, V. elliotti	Fruit	Aboveground	0	0	0	0	0	ERR14007650	61838	ERR14007740	58169
II_58AF	Top Hat	V. angustifolium	Fruit	Aboveground	0	0	0	0	0	ERR14007653	36700	ERR14007743	50888
II_58BF	Top Hat	V. angustifolium	Fruit	Aboveground	0	0	0	0	0	ERR14007657	93946	ERR14007747	103485
II_58CF	Top Hat	V. angustifolium	Fruit	Aboveground	0	0	0	0	0	ERR14007659	92963	ERR14007749	113034
II_60AF	Draper	V. corymbosum	Fruit	Aboveground	0	0	0	0	0	ERR14007662	86334	ERR14007752	83916
II_60BF	Draper	V. corymbosum	Fruit	Aboveground	0	0	0	0	0	ERR14007665	82054	ERR14007755	91611
II_60CF	Draper	V. corymbosum	Fruit	Aboveground	0	0	0	0	0	ERR14007668	87950	ERR14007758	93409
II_71AF	Brigitta	V. corymbosum	Fruit	Aboveground	0	0	0	0	0	ERR14007671	83572	ERR14007761	97591
II_71BF	Brigitta	V. corymbosum	Fruit	Aboveground	0	0	0	0	0	ERR14007674	71997	ERR14007764	79359
II_71CF	Brigitta	V. corymbosum	Fruit	Aboveground	0	0	0	0	0	ERR14007677	84197	ERR14007767	94774
II_73AF	Chandler	V. corymbosum	Fruit	Aboveground	0	0	0	0	0	ERR14007680	77676	ERR14007770	87080
II_73BF	Chandler	V. corymbosum	Fruit	Aboveground	0	0	0	0	0	ERR14007683	89012	ERR14007773	77365
II_73CF	Chandler	V. corymbosum	Fruit	Aboveground	0	0	0	0	0	ERR14007686	84977	ERR14007776	49896
II_75AF	Ozark blue	V. corymbosum	Fruit	Aboveground	0	0	0	0	0	ERR14007689	80914	ERR14007779	71559
II_75BF	Ozark blue	V. corymbosum	Fruit	Aboveground	0	0	0	0	0	ERR14007692	78044	ERR14007782	10204
II_75CF	Ozark blue	V. corymbosum	Fruit	Aboveground	0	0	0	0	0	ERR14007695	78759	ERR14007785	61178
II_7AF	Legacy	V. corymbosum, V. darrowii	Fruit	Aboveground	0	0	0	0	0	ERR14007699	89903	ERR14007789	119205
II_7BF	Legacy	V. corymbosum, V. darrowii	Fruit	Aboveground	0	0	0	0	0	ERR14007701	76263	ERR14007791	112924
II_7CF	Legacy	V. corymbosum, V. darrowii	Fruit	Aboveground	0	0	0	0	0	ERR14007704	79885	ERR14007794	106149
II_11AL	Biloxi	V. corymbosum, V. virgatum, V. darrowii	Leaf	Aboveground	0	0	0	0	0	ERR14007619	59978	ERR14007709	74285
II_11BL	Biloxi	V. corymbosum, V. virgatum, V. darrowii	Leaf	Aboveground	0	0	0	0	0	ERR14007622	69374	ERR14007712	60235
II_11CL	Biloxi	V. corymbosum, V. virgatum, V. darrowii	Leaf	Aboveground	0	0	0	0	0	ERR14007625	64501	ERR14007715	67774
II_40AL	Northland	V. corymbosum, V. angustifolium	Leaf	Aboveground	0	0	0	0	0	ERR14007628	82362	ERR14007718	56121
II_40BL	Northland	V. corymbosum, V. angustifolium	Leaf	Aboveground	0	0	0	0	0	ERR14007631	60652	ERR14007721	75860
II_40CL	Northland	V. corymbosum, V. angustifolium	Leaf	Aboveground	0	0	0	0	0	ERR14007634	87824	ERR14007724	74539
II_44AL	Gold Traube	V. corymbosum, V. lamarkii	Leaf	Aboveground	0	0	0	0	0	ERR14007637	56310	ERR14007727	91970
II_44BL	Gold Traube	V. corymbosum, V. lamarkii	Leaf	Aboveground	0	0	0	0	0	ERR14007640	38054	ERR14007730	84185
II_44CL	Gold Traube	V. corymbosum, V. lamarkii	Leaf	Aboveground	0	0	0	0	0	ERR14007643	36723	ERR14007733	78068
II_55AL	Roxi Blue	V. corymbosum, V. darrowii, V. elliotti	Leaf	Aboveground	0	0	0	0	0	ERR14007646	55641	ERR14007736	68277
II_55BL	Roxi Blue	V. corymbosum, V. darrowii, V. elliotti	Leaf	Aboveground	0	0	0	0	0	ERR14007649	49136	ERR14007739	61965
II_55CL	Roxi Blue	V. corymbosum, V. darrowii, V. elliotti	Leaf	Aboveground	0	0	0	0	0	ERR14007652	84599	ERR14007742	70208
II_58AL	Top Hat	V. angustifolium	Leaf	Aboveground	0	0	0	0	0	ERR14007655	60533	ERR14007745	69151
II_58BL	Top Hat	V. angustifolium	Leaf	Aboveground	0	0	0	0	0	ERR14007658	98435	ERR14007748	110082
II_58CL	Top Hat	V. angustifolium	Leaf	Aboveground	0	0	0	0	0	ERR14007661	79278	ERR14007751	87258
II_60AL	Draper	V. corymbosum	Leaf	Aboveground	0	0	0	0	0	ERR14007664	89032	ERR14007754	78532
II_60BL	Draper	V. corymbosum	Leaf	Aboveground	0	0	0	0	0	ERR14007667	64143	ERR14007757	92695
II_60CL	Draper	V. corymbosum	Leaf	Aboveground	0	0	0	0	0	ERR14007670	55684	ERR14007760	72761
II_71AL	Brigitta	V. corymbosum	Leaf	Aboveground	0	0	0	0	0	ERR14007673	60673	ERR14007763	94113
II_71BL	Brigitta	V. corymbosum	Leaf	Aboveground	0	0	0	0	0	ERR14007676	59776	ERR14007766	78336
II_71CL	Brigitta	V. corymbosum	Leaf	Aboveground	0	0	0	0	0	ERR14007679	66090	ERR14007769	84109
II_73AL	Chandler	V. corymbosum	Leaf	Aboveground	0	0	0	0	0	ERR14007682	62046	ERR14007772	71417
II_73BL	Chandler	V. corymbosum	Leaf	Aboveground	0	0	0	0	0	ERR14007685	58620	ERR14007775	49067
II_73CL	Chandler	V. corymbosum	Leaf	Aboveground	0	0	0	0	0	ERR14007688	56770	ERR14007778	59711
II_75AL	Ozark blue	V. corymbosum	Leaf	Aboveground	0	0	0	0	0	ERR14007691	42486	ERR14007781	48446
II_75BL	Ozark blue	V. corymbosum	Leaf	Aboveground	0	0	0	0	0	ERR14007694	44774	ERR14007784	54599
II_75CL	Ozark blue	V. corymbosum	Leaf	Aboveground	0	0	0	0	0	ERR14007697	82697	ERR14007787	10282
II_7AL	Legacy	V. corymbosum, V. darrowii	Leaf	Aboveground	0	0	0	0	0	ERR14007700	101109	ERR14007790	108846
II_7BL	Legacy	V. corymbosum, V. darrowii	Leaf	Aboveground	0	0	0	0	0	ERR14007703	87496	ERR14007793	81634
II_7CL	Legacy	V. corymbosum, V. darrowii	Leaf	Aboveground	0	0	0	0	0	ERR14007706	74584	ERR14007796	75712
RA11	Biloxi	V. corymbosum, V. virgatum, V. darrowii	Rhizosphere	Belowground	4.9	0.06	1.64	275.953	57.3494	ERS26925710	74869	ERS26925670	169062
RA40	Northland	V. corymbosum, V. angustifolium	Rhizosphere	Belowground	5.21	0.16	1.66	205.988	20.394	ERS26925711	32256	ERS26925671	11789
RA44	Gold Traube	V. corymbosum, V. lamarkii	Rhizosphere	Belowground	4.44	0.11	2.13	240.047	49.4313	ERS26925712	68219	ERS26925672	167827
RA55	Roxi Blue	V. corymbosum, V. darrowii, V. elliotti	Rhizosphere	Belowground	6.36	0.05	2.04	534.272	55.9454	ERS26925713	97569	ERS26925673	204410
RA58	Top Hat	V. angustifolium	Rhizosphere	Belowground	5.15	0.06	1.79	337.278	64.9526	ERS26925714	48079	ERS26925674	143649
RA60	Draper	V. corymbosum	Rhizosphere	Belowground	4.9	0.08	2	211.834	31.7414	ERS26925715	95005	ERS26925675	158361
RA71	Legacy	V. corymbosum, V. darrowii	Rhizosphere	Belowground	5.35	0.07	1.89	217.42	44.1783	ERS26925717	112493	ERS26925677	941201
RA73	Brigitta	V. corymbosum	Rhizosphere	Belowground	4.51	0.04	1.5	304.426	52.1012	ERS26925718	105123	ERS26925678	169669
RA75	Chandler	V. corymbosum	Rhizosphere	Belowground	5.26	0.1	2.06	260.828	69.9253	ERS26925719	60050	ERS26925679	486166
RA7	Ozark blue	V. corymbosum	Rhizosphere	Belowground	5.51	0.05	1.89	167.834	17.1558	ERS26925716	311328	ERS26925676	100215
RB11	Biloxi	V. corymbosum, V. virgatum, V. darrowii	Rhizosphere	Belowground	4.9	0.06	1.64	275.953	57.3494	ERS26925720	38824	ERS26925680	158243
RB40	Northland	V. corymbosum, V. angustifolium	Rhizosphere	Belowground	5.21	0.16	1.66	205.988	20.394	ERS26925721	22844	ERS26925681	177232
RB44	Gold Traube	V. corymbosum, V. lamarkii	Rhizosphere	Belowground	4.44	0.11	2.13	240.047	49.4313	ERS26925722	77351	ERS26925682	199313
RB55	Roxi Blue	V. corymbosum, V. darrowii, V. elliotti	Rhizosphere	Belowground	6.36	0.05	2.04	534.272	55.9454	ERS26925723	82571	ERS26925683	182893
RB58	Top Hat	V. angustifolium	Rhizosphere	Belowground	5.15	0.06	1.79	337.278	64.9526	ERS26925724	177838	ERS26925684	188835
RB60	Draper	V. corymbosum	Rhizosphere	Belowground	4.9	0.08	2	211.834	31.7414	ERS26925725	155566	ERS26925685	174022
RB71	Legacy	V. corymbosum, V. darrowii	Rhizosphere	Belowground	5.35	0.07	1.89	217.42	44.1783	ERS26925727	44425	ERS26925687	139200
RB73	Brigitta	V. corymbosum	Rhizosphere	Belowground	4.51	0.04	1.5	304.426	52.1012	ERS26925728	113266	ERS26925688	120115
RB75	Chandler	V. corymbosum	Rhizosphere	Belowground	5.26	0.1	2.06	260.828	69.9253	ERS26925729	138271	ERS26925689	148290
RB7	Ozark blue	V. corymbosum	Rhizosphere	Belowground	5.51	0.05	1.89	167.834	17.1558	ERS26925726	319266	ERS26925686	598173
RC11	Biloxi	V. corymbosum, V. virgatum, V. darrowii	Rhizosphere	Belowground	4.9	0.06	1.64	275.953	57.3494	ERS26925730	67523	ERS26925690	204338
RC40	Northland	V. corymbosum, V. angustifolium	Rhizosphere	Belowground	5.21	0.16	1.66	205.988	20.394	ERS26925731	57072	ERS26925691	572860
RC44	Gold Traube	V. corymbosum, V. lamarkii	Rhizosphere	Belowground	4.44	0.11	2.13	240.047	49.4313	ERS26925732	51790	ERS26925692	124433
RC55	Roxi Blue	V. corymbosum, V. darrowii, V. elliotti	Rhizosphere	Belowground	6.36	0.05	2.04	534.272	55.9454	ERS26925733	79491	ERS26925693	151089
RC58	Top Hat	V. angustifolium	Rhizosphere	Belowground	5.15	0.06	1.79	337.278	64.9526	ERS26925734	137156	ERS26925694	161308
RC60	Draper	V. corymbosum	Rhizosphere	Belowground	4.9	0.08	2	211.834	31.7414	ERS26925735	130721	ERS26925695	147401
RC71	Legacy	V. corymbosum, V. darrowii	Rhizosphere	Belowground	5.35	0.07	1.89	217.42	44.1783	ERS26925737	144866	ERS26925697	184153
RC73	Brigitta	V. corymbosum	Rhizosphere	Belowground	4.51	0.04	1.5	304.426	52.1012	ERS26925738	45369	ERS26925698	118678
RC75	Chandler	V. corymbosum	Rhizosphere	Belowground	5.26	0.1	2.06	260.828	69.9253	ERS26925739	82832	ERS26925699	149004
RC7	Ozark blue	V. corymbosum	Rhizosphere	Belowground	5.51	0.05	1.89	167.834	17.1558	ERS26925736	308700	ERS26925696	616826

## Sheet: Supplementary Table 2
Fungi alpha diversity
	group1	group2	p	p.adj	p.format	p.signif	method
Chao1	Bulk soil	Fruit	0.00235944	9.4e-09	2.4e-09	****	Wilcoxon
Chao1	Bulk soil	Leaf	0.00943774	2.8e-08	9.4e-09	****	Wilcoxon
Chao1	Bulk soil	Rhizosphere	4396.32	4.4e-03	0.00440	**	Wilcoxon
Chao1	Fruit	Leaf	133.967	2.7e-04	0.00013	***	Wilcoxon
Chao1	Fruit	Rhizosphere	6.76449e-11	4.1e-16	< 2e-16	****	Wilcoxon
Chao1	Leaf	Rhizosphere	5.7987e-05	2.9e-10	5.8e-11	****	Wilcoxon
Shannon	Bulk soil	Fruit	0.00235944	1.2e-08	2.4e-09	****	Wilcoxon
Shannon	Bulk soil	Leaf	0.00235944	1.2e-08	2.4e-09	****	Wilcoxon
Shannon	Bulk soil	Rhizosphere	17.7736	3.6e-05	1.8e-05	****	Wilcoxon
Shannon	Fruit	Leaf	23386.6	2.3e-02	0.023	*	Wilcoxon
Shannon	Fruit	Rhizosphere	3.56733e-05	2.1e-10	3.6e-11	****	Wilcoxon
Shannon	Leaf	Rhizosphere	0.00313014	1.2e-08	3.1e-09	****	Wilcoxon
Bacteria alpha diversity
	group1	group2	p	p.adj	p.format	p.signif	method
Chao1	Fruit	Leaf	1777.15	1.8e-03	0.0018	**	Wilcoxon
Chao1	Fruit	Bulk soil	0.0849769	2.5e-07	8.5e-08	****	Wilcoxon
Chao1	Fruit	Rhizosphere	1.42538e-10	8.1e-16	< 2e-16	****	Wilcoxon
Chao1	Leaf	Bulk soil	0.0518027	2.1e-07	5.2e-08	****	Wilcoxon
Chao1	Leaf	Rhizosphere	1.3529e-10	8.1e-16	< 2e-16	****	Wilcoxon
Chao1	Bulk soil	Rhizosphere	0.286278	5.7e-07	2.9e-07	****	Wilcoxon
Shannon	Fruit	Leaf	169695	1.7e-01	0.17	ns	Wilcoxon
Shannon	Fruit	Bulk soil	0.0849769	2.5e-07	8.5e-08	****	Wilcoxon
Shannon	Fruit	Rhizosphere	0.0101474	5.1e-08	1.0e-08	****	Wilcoxon
Shannon	Leaf	Bulk soil	0.0518027	2.1e-07	5.2e-08	****	Wilcoxon
Shannon	Leaf	Rhizosphere	1.81427e-05	1.1e-10	1.8e-11	****	Wilcoxon
Shannon	Bulk soil	Rhizosphere	0.286278	5.7e-07	2.9e-07	****	Wilcoxon

## Sheet: Supplementary Table 3
spearman's correlation edhapic factors and alpha diversity fungi rhizosphere								spearman's correlation edhapic factors and alpha diversity fungi bulk soil
	Diversity	Variable	Spearman_rho	p_value_adj	Significance				Diversity	Variable	Spearman_rho	p_value_adj	Significance
rho	Shannon	pH	-0.020	1	ns			rho	Shannon	pH	-0.188	1	ns
rho1	Shannon	Salinity	0.096	1	ns			rho1	Shannon	Salinity	-0.366	1	ns
rho2	Shannon	NH4	-0.204	1	ns			rho2	Shannon	NH4	-0.636	0.544	ns
rho3	Shannon	P	-0.313	0.921	ns			rho3	Shannon	P	0.224	1	ns
rho4	Shannon	Texture	-0.180	1	ns			rho4	Shannon	Texture	0.055	1	ns
rho5	Chao1	pH	-0.072	1	ns			rho5	Chao1	pH	0.358	1	ns
rho6	Chao1	Salinity	-0.081	1	ns			rho6	Chao1	Salinity	-0.328	1	ns
rho7	Chao1	NH4	-0.179	1	ns			rho7	Chao1	NH4	-0.079	1	ns
rho8	Chao1	P	-0.111	1	ns			rho8	Chao1	P	0.673	0.394	ns
rho9	Chao1	Texture	-0.121	1	ns			rho9	Chao1	Texture	0.371	1	ns
spearman's correlation edhapic factors and alpha diversity bacteria rhizosphere								spearman's correlation edhapic factors and alpha diversity bacteria bulk soil
	Diversity	Variable	Spearman_rho	p_value_adj	Significance				Diversity	Variable	Spearman_rho	p_value_adj	Significance
rho	Shannon	pH	0.365	0.473	ns			rho	Shannon	pH	0.333	1	ns
rho1	Shannon	Salinity	0.030	1	ns			rho1	Shannon	Salinity	0.202	1	ns
rho2	Shannon	NH4	-0.198	1	ns			rho2	Shannon	NH4	-0.236	1	ns
rho3	Shannon	P	-0.320	0.85	ns			rho3	Shannon	P	0.139	1	ns
rho4	Shannon	Texture	0.087	1	ns			rho4	Shannon	Texture	-0.304	1	ns
rho5	Chao1	pH	0.517	0.0343	*			rho5	Chao1	pH	0.248	1	ns
rho6	Chao1	Salinity	-0.029	1	ns			rho6	Chao1	Salinity	-0.051	1	ns
rho7	Chao1	NH4	-0.238	1	ns			rho7	Chao1	NH4	-0.406	1	ns
rho8	Chao1	P	-0.296	1	ns			rho8	Chao1	P	0.212	1	ns
rho9	Chao1	Texture	0.150	1	ns			rho9	Chao1	Texture	0.006	1	ns

## Sheet: Supplementary Table 4
Bray-curtis distance for fungi								Bray-curtis distance for bacteria
	Df	SumsOfSqs	MeanSqs	F.Model	R2	Pr(>F)			Df	SumsOfSqs	MeanSqs	F.Model	R2	Pr(>F)
Aboveground vs Belowground	2	10.4456	5.22278	3184094	0.3963227	0.001		Aboveground vs Belowground	2	9.44934	4.72467	2.31963	0.3352241	0.001
Residuals	97	15.9106	0.164027		0.6036773			Residuals	92	18.7388	0.203682		0.6647759
Total	99	26.3562			1			Total	94	28.1881			1
pairwise permanova for fungi								pairwise permanova for bacteria
pairs	SumOfSqs	F.Model	R2	pval	p.adj			pairs	SumOfSqs	F.Model	R2	pval	p.adj
Fruit vs Leaf	1.02698	11.2929	0.1629735	0.001	0.006			Fruit vs Leaf	0.897493	2.82839	0.04977072	0.001	0.006
Fruit vs Bulk soil	5.16349	38.9177	0.5059656	0.001	0.006			Fruit vs Bulk soil	3.07479	10.3981	0.23959813	0.001	0.006
Fruit vs Rhizosphere	8.13369	35.1674	0.3774644	0.001	0.006			Fruit vs Rhizosphere	5.0511	15.3175	0.21783287	0.001	0.006
Leaf vs Bulk soil	5.60329	66.0721	0.6348686	0.001	0.006			Leaf vs Bulk soil	3.1893	10.9711	0.23865165	0.001	0.006
Leaf vs Rhizosphere	9.04343	45.2349	0.4381747	0.001	0.006			Leaf vs Rhizosphere	5.3601	16.4677	0.22414871	0.001	0.006
Bulk soil vs Rhizosphere	1.73157	5.79089	0.1322396	0.001	0.006			Bulk soil vs Rhizosphere	1.92416	6.1979	0.14687689	0.001	0.006

## Sheet: Supplementary Table 5
Abundance at phylum level ITS
Parts	Genus	abundance
Bulk soil	Ascomycota	677680
Bulk soil	Basidiomycota	139910
Bulk soil	Mortierellomycota	115450
Bulk soil	Rozellomycota	58160
Bulk soil	Chytridiomycota	4270
Bulk soil	Aphelidiomycota	1340
Bulk soil	Kickxellomycota	1270
Bulk soil	Other	920
Bulk soil	Mucoromycota	590
Bulk soil	Olpidiomycota	410
Fruit	Ascomycota	943413
Fruit	Basidiomycota	56576.7
Fruit	Mortierellomycota	6.66667
Fruit	Aphelidiomycota	3.33333
Fruit	Chytridiomycota	0.000000e+00
Fruit	Kickxellomycota	0.000000e+00
Fruit	Mucoromycota	0.000000e+00
Fruit	Olpidiomycota	0.000000e+00
Fruit	Other	0.000000e+00
Fruit	Rozellomycota	0.000000e+00
Leaf	Ascomycota	915120
Leaf	Basidiomycota	84860
Leaf	Mortierellomycota	16.6667
Leaf	Rozellomycota	3.33333
Leaf	Aphelidiomycota	0.000000e+00
Leaf	Chytridiomycota	0.000000e+00
Leaf	Kickxellomycota	0.000000e+00
Leaf	Mucoromycota	0.000000e+00
Leaf	Olpidiomycota	0.000000e+00
Leaf	Other	0.000000e+00
Rhizosphere	Ascomycota	488193
Rhizosphere	Basidiomycota	396283
Rhizosphere	Mortierellomycota	68806.7
Rhizosphere	Rozellomycota	43873.3
Rhizosphere	Mucoromycota	1090
Rhizosphere	Chytridiomycota	760
Rhizosphere	Aphelidiomycota	310
Rhizosphere	Olpidiomycota	273.333
Rhizosphere	Other	266.667
Rhizosphere	Kickxellomycota	143.333

## Sheet: Supplementary Table 6
Abundance at phylum level 16S
Parts	Phylum	abundance
Bulk soil	Proteobacteria	0.3137875000
Bulk soil	Acidobacteria	0.2135625000
Bulk soil	Actinobacteria	0.1800750000
Bulk soil	Planctomycetes	0.0761000000
Bulk soil	Verrucomicrobia	0.0694000000
Bulk soil	Other	0.0685625000
Bulk soil	Firmicutes	0.0273875000
Bulk soil	Bacteroidetes	0.0243375000
Bulk soil	Chloroflexi	0.0216125000
Bulk soil	Candidatus_Saccharibacteria	0.0051750000
Bulk soil	Deinococcus-Thermus	0.0000000000
Fruits	Proteobacteria	0.5989407407
Fruits	Actinobacteria	0.1795629630
Fruits	Firmicutes	0.1003481481
Fruits	Bacteroidetes	0.0795740741
Fruits	Other	0.0158000000
Fruits	Acidobacteria	0.0117629630
Fruits	Planctomycetes	0.0046851852
Fruits	Verrucomicrobia	0.0044000000
Fruits	Deinococcus-Thermus	0.0021703704
Fruits	Chloroflexi	0.0016222222
Fruits	Candidatus_Saccharibacteria	0.0011333333
Leaf	Proteobacteria	0.6247862069
Leaf	Bacteroidetes	0.1585172414
Leaf	Actinobacteria	0.1103482759
Leaf	Firmicutes	0.0608965517
Leaf	Deinococcus-Thermus	0.0177448276
Leaf	Other	0.0096724138
Leaf	Acidobacteria	0.0091379310
Leaf	Verrucomicrobia	0.0039827586
Leaf	Planctomycetes	0.0032172414
Leaf	Chloroflexi	0.0010275862
Leaf	Candidatus_Saccharibacteria	0.0006689655
Rhizosphere	Proteobacteria	0.3232500000
Rhizosphere	Actinobacteria	0.2959000000
Rhizosphere	Acidobacteria	0.1310133333
Rhizosphere	Planctomycetes	0.0555366667
Rhizosphere	Firmicutes	0.0514900000
Rhizosphere	Verrucomicrobia	0.0476366667
Rhizosphere	Other	0.0382066667
Rhizosphere	Bacteroidetes	0.0206166667
Rhizosphere	Candidatus_Saccharibacteria	0.0203533333
Rhizosphere	Chloroflexi	0.0159966667
Rhizosphere	Deinococcus-Thermus	0.0000000000

## Sheet: Supplementary Table 7
Abundance at genus level ITS
Parts	Genus	abundance
Bulk soil	Other	402310
Bulk soil	Unknown	298160
Bulk soil	Fusarium	144120
Bulk soil	Solicoccozyma	53240
Bulk soil	Trichoderma	31420
Bulk soil	Mortierella	31370
Bulk soil	Cladosporium	13450
Bulk soil	Penicillium	10010
Bulk soil	Alternaria	9220
Bulk soil	Trechispora	3720
Bulk soil	Epicoccum	2480
Bulk soil	Serendipita	320
Bulk soil	Filobasidium	70
Bulk soil	Pezoloma	70
Bulk soil	Aureobasidium	40
Bulk soil	Ascochyta	0.000000e+00
Fruit	Unknown	424323
Fruit	Cladosporium	142153
Fruit	Alternaria	129113
Fruit	Other	123420
Fruit	Epicoccum	106453
Fruit	Aureobasidium	51953.3
Fruit	Ascochyta	11773.3
Fruit	Filobasidium	8700
Fruit	Fusarium	1073.33
Fruit	Penicillium	993.333
Fruit	Trichoderma	20
Fruit	Solicoccozyma	16.6667
Fruit	Mortierella	6.66667
Fruit	Pezoloma	0.000000e+00
Fruit	Serendipita	0.000000e+00
Fruit	Trechispora	0.000000e+00
Leaf	Unknown	263300
Leaf	Epicoccum	247810
Leaf	Cladosporium	140673
Leaf	Alternaria	102133
Leaf	Aureobasidium	98580
Leaf	Other	78256.7
Leaf	Filobasidium	42410
Leaf	Ascochyta	25293.3
Leaf	Fusarium	1263.33
Leaf	Penicillium	186.667
Leaf	Trichoderma	76.6667
Leaf	Mortierella	13.3333
Leaf	Solicoccozyma	3.33333
Leaf	Pezoloma	0.000000e+00
Leaf	Serendipita	0.000000e+00
Leaf	Trechispora	0.000000e+00
Rhizosphere	Other	333133
Rhizosphere	Unknown	281877
Rhizosphere	Trechispora	80660
Rhizosphere	Serendipita	71913.3
Rhizosphere	Penicillium	48593.3
Rhizosphere	Trichoderma	45303.3
Rhizosphere	Pezoloma	43406.7
Rhizosphere	Solicoccozyma	35963.3
Rhizosphere	Mortierella	31593.3
Rhizosphere	Fusarium	24200
Rhizosphere	Cladosporium	2150
Rhizosphere	Alternaria	646.667
Rhizosphere	Epicoccum	530
Rhizosphere	Aureobasidium	20
Rhizosphere	Filobasidium	10
Rhizosphere	Ascochyta	0.000000e+00

## Sheet: Supplementary Table 8
Abundance at genus level 16S
Parts	Genus	abundance
Bulk soil	Unknown	72000
Bulk soil	Subdivision3_genera_incertae_sedis	18775
Bulk soil	Staphylococcus	25
Bulk soil	Sphingomonas	2937.5
Bulk soil	Pantoea	25
Bulk soil	Other	742762
Bulk soil	Micrococcus	0.000000e+00
Bulk soil	Methylobacterium	225
Bulk soil	Massilia	850
Bulk soil	Hymenobacter	37.5
Bulk soil	Gp6	85075
Bulk soil	Gp1	13587.5
Bulk soil	Gaiella	47600
Bulk soil	Bauldia	1825
Bulk soil	Actinomadura	3612.5
Bulk soil	Aciditerrimonas	10662.5
Fruits	Unknown	41851.8
Fruits	Subdivision3_genera_incertae_sedis	144.444
Fruits	Staphylococcus	25440.7
Fruits	Sphingomonas	57859.3
Fruits	Pantoea	30655.6
Fruits	Other	466063
Fruits	Micrococcus	28177.8
Fruits	Methylobacterium	42722.2
Fruits	Massilia	199118
Fruits	Hymenobacter	54159.3
Fruits	Gp6	1518.52
Fruits	Gp1	48.1482
Fruits	Gaiella	888.889
Fruits	Bauldia	51211.1
Fruits	Actinomadura	55.5556
Fruits	Aciditerrimonas	85.1852
Leaf	Unknown	30417.2
Leaf	Subdivision3_genera_incertae_sedis	13.7931
Leaf	Staphylococcus	17044.8
Leaf	Sphingomonas	54303.4
Leaf	Pantoea	3765.52
Leaf	Other	331203
Leaf	Micrococcus	13441.4
Leaf	Methylobacterium	79141.4
Leaf	Massilia	305179
Leaf	Hymenobacter	143252
Leaf	Gp6	613.793
Leaf	Gp1	44.8276
Leaf	Gaiella	810.345
Leaf	Bauldia	20724.1
Leaf	Actinomadura	34.4828
Leaf	Aciditerrimonas	10.3448
Rhizosphere	Unknown	99700
Rhizosphere	Subdivision3_genera_incertae_sedis	29486.7
Rhizosphere	Staphylococcus	3.33333
Rhizosphere	Sphingomonas	2256.67
Rhizosphere	Pantoea	16.6667
Rhizosphere	Other	723217
Rhizosphere	Micrococcus	0.000000e+00
Rhizosphere	Methylobacterium	356.667
Rhizosphere	Massilia	210
Rhizosphere	Hymenobacter	20
Rhizosphere	Gp6	7373.33
Rhizosphere	Gp1	34093.3
Rhizosphere	Gaiella	32850
Rhizosphere	Bauldia	553.333
Rhizosphere	Actinomadura	35266.7
Rhizosphere	Aciditerrimonas	34596.7

## Sheet: Supplementary Table 9
Spearman correlations between rhizosphere fungi and edhapic factors							Spearman correlations between bulk soil fungi and edhapic factors
ASV	Variable	rho	p.value.adj (Bonferroni)	Significance	Genus		ASV	Variable	rho	p.value.adj (Bonferroni)	Significance	Genus
DENOVO104	NH4	0.0449166497112975	0.813678155671936		Ilyonectria		DENOVO112	NH4	0.381818181818182	0.276255333385436		Mariannaea
DENOVO104	P	-0.153521086326674	0.417964295473881		Ilyonectria		DENOVO112	P	-0.248484848484848	0.488776304519243		Mariannaea
DENOVO104	pH	-0.276372242510314	0.13930026036076		Ilyonectria		DENOVO112	pH	0.842424242424242	0.00222003122591684	**	Mariannaea
DENOVO104	Salinity	0.459333197387158	0.0106658686869353	*	Ilyonectria		DENOVO112	Salinity	0.543043581803926	0.104770846477838		Mariannaea
DENOVO104	Texture	0.0981760277530556	0.605761570876006		Ilyonectria		DENOVO112	Texture	0.109422997862412	0.763482646374149		Mariannaea
DENOVO112	NH4	-0.144135517730283	0.447315330875779		Mariannaea		DENOVO123	NH4	-0.0909090909090909	0.802771731207162		Russula
DENOVO112	P	0.109274834372261	0.56541534982432		Mariannaea		DENOVO123	P	0.333333333333333	0.346593507087334		Russula
DENOVO112	pH	-0.181558407488528	0.336957899588456		Mariannaea		DENOVO123	pH	0.696969696969697	0.0250966758822518	*	Russula
DENOVO112	Salinity	-0.395255879102606	0.0306322755264828	*	Mariannaea		DENOVO123	Salinity	0.530414661296858	0.114739265929022		Russula
DENOVO112	Texture	-0.21383545770871	0.256524995332624		Mariannaea		DENOVO123	Texture	-0.0729486652416077	0.841271267559294		Russula
DENOVO12	NH4	-0.243354385749269	0.195025996451105		Serendipita		DENOVO146	NH4	0.0909090909090909	0.802771731207162		Plectosphaerella
DENOVO12	P	-0.518217466072134	0.00335160644018883	**	Serendipita		DENOVO146	P	0.321212121212121	0.36546831043867		Plectosphaerella
DENOVO12	pH	-0.184920600219797	0.327933050142222		Serendipita		DENOVO146	pH	0.76969696969697	0.00922195272221601	**	Plectosphaerella
DENOVO12	Salinity	0.540272967851855	0.00205640470380035	**	Serendipita		DENOVO146	Salinity	0.252578410141361	0.481404192146005		Plectosphaerella
DENOVO12	Texture	0.0699336088103958	0.713457746047973		Serendipita		DENOVO146	Texture	0.0547114989312058	0.880676201234614		Plectosphaerella
DENOVO17	NH4	-0.168269836978144	0.374083061428295		Penicillium		DENOVO188	NH4	-0.00606060606060606	0.986742911194989		Pyrenochaetopsis
DENOVO17	P	-0.0489390362526077	0.797322356531777		Penicillium		DENOVO188	P	-0.636363636363636	0.0479117261299755	*	Pyrenochaetopsis
DENOVO17	pH	0.0329494887664365	0.862769399362861		Penicillium		DENOVO188	pH	0.284848484848485	0.425038154892145		Pyrenochaetopsis
DENOVO17	Salinity	-0.17064801606307	0.367269327420972		Penicillium		DENOVO188	Salinity	0.454641138254449	0.186800296889903		Pyrenochaetopsis
DENOVO17	Texture	-0.650920512773684	9.82012e+08	***	Penicillium		DENOVO188	Texture	-0.0911858315520097	0.802181291509266		Pyrenochaetopsis
DENOVO192	NH4	-0.215197679960097	0.253435293801913		Oidiodendron		DENOVO25	NH4	0.296969696969697	0.404701671270157		Acidomyces
DENOVO192	P	-0.333187685171864	0.0719861454053138		Oidiodendron		DENOVO25	P	0.103030303030303	0.77699846344389		Acidomyces
DENOVO192	pH	-0.389341918280953	0.0334511692177567	*	Oidiodendron		DENOVO25	pH	-0.236363636363636	0.5108853175152		Acidomyces
DENOVO192	Salinity	0.520038025235681	0.00322308486662173	**	Oidiodendron		DENOVO25	Salinity	-0.694590627888742	0.0258112209674474	*	Acidomyces
DENOVO192	Texture	0.0719509244491572	0.705552264325806		Oidiodendron		DENOVO25	Texture	0.613984599116865	0.058980962369037		Acidomyces
DENOVO236	NH4	-0.189722565198466	0.315303380853119		Chaetosphaeria		DENOVO74	NH4	-0.0545454545454545	0.881036181161853		Cladophialophora
DENOVO236	P	-0.27553347807975	0.14055369520319		Chaetosphaeria		DENOVO74	P	0.103030303030303	0.77699846344389		Cladophialophora
DENOVO236	pH	-0.0988484662993094	0.603282800761027		Chaetosphaeria		DENOVO74	pH	-0.672727272727273	0.0330412225454377	*	Cladophialophora
DENOVO236	Salinity	-0.053959846976465	0.777024956558888		Chaetosphaeria		DENOVO74	Salinity	-0.681961707381674	0.0298387653724018	*	Cladophialophora
DENOVO236	Texture	-0.369841200439593	0.0442628868300775	*	Chaetosphaeria		DENOVO74	Texture	0.0425533880576045	0.907082839004662		Cladophialophora
DENOVO25	NH4	-0.410953824970528	0.0240732821867571	*	Acidomyces
DENOVO25	P	-0.337210071713174	0.0684114941325569		Acidomyces
DENOVO25	pH	-0.0732958015416648	0.700298526967716		Acidomyces
DENOVO25	Salinity	-0.0512618546276417	0.787915035172048		Acidomyces
DENOVO25	Texture	-0.447171633258781	0.0132288791351891	*	Acidomyces
DENOVO281	NH4	0.0824589240968596	0.664873817662182		Acremonium
DENOVO281	P	-0.138772335675203	0.46457147157208		Acremonium
DENOVO281	pH	0.444481879073766	0.0138602426062263	*	Acremonium
DENOVO281	Salinity	-0.0134899617441162	0.943595909059856		Acremonium
DENOVO281	Texture	-0.0430360669602436	0.821351840845216		Acremonium
DENOVO299	NH4	-0.0435758541975274	0.819147561713284		Mycena
DENOVO299	P	-0.176314610060765	0.351331265518248		Mycena
DENOVO299	pH	0.205093756607411	0.276939098419391		Mycena
DENOVO299	Salinity	0.0222584368777918	0.907059456180983		Mycena
DENOVO299	Texture	0.364461692069563	0.0476901022124046	*	Mycena
DENOVO41	NH4	0.402909051887907	0.0272736894034561	*	Clonostachys
DENOVO41	P	0.44179212178724	0.014516543476539	*	Clonostachys
DENOVO41	pH	0.324787817840588	0.0799158029505602		Clonostachys
DENOVO41	Salinity	-0.179416491196746	0.342785169288305		Clonostachys
DENOVO41	Texture	0.134487709250761	0.478604755244827		Clonostachys
DENOVO69	NH4	0.138772335675203	0.46457147157208		Tomentella
DENOVO69	P	0.109274834372261	0.56541534982432		Tomentella
DENOVO69	pH	-0.31268392400802	0.0925007756274685		Tomentella
DENOVO69	Salinity	0.197627939551303	0.295179438414041		Tomentella
DENOVO69	Texture	0.381272655725908	0.0376318310412367	*	Tomentella
DENOVO73	NH4	-0.246035976776809	0.189997418991487		Linnemannia
DENOVO73	P	-0.397545869832827	0.0295939119457522	*	Linnemannia
DENOVO73	pH	0.193662301321096	0.305170346745837		Linnemannia
DENOVO73	Salinity	0.366926959439962	0.0460942504564314	*	Linnemannia
DENOVO73	Texture	0.201059125329888	0.28670415866279		Linnemannia
DENOVO8	NH4	-0.193744951739776	0.304959981890966		Trechispora
DENOVO8	P	-0.223242453042717	0.235689210248335		Trechispora
DENOVO8	pH	-0.399428496474761	0.0287618467456101	*	Trechispora
DENOVO8	Salinity	-0.211117901295419	0.262762343053495		Trechispora
DENOVO8	Texture	-0.341598781496933	0.0646702422290277		Trechispora
DENOVO84	NH4	-0.154861881840444	0.41386080520675		Clavulinopsis
DENOVO84	P	-0.150839495299133	0.426238851016165		Clavulinopsis
DENOVO84	pH	-0.290493451981644	0.119401932912316		Clavulinopsis
DENOVO84	Salinity	0.408745840846722	0.0249193572767943	*	Clavulinopsis
DENOVO84	Texture	0.16609232092469	0.380386210995511		Clavulinopsis

[truncated: 6 more sheets: Supplementary Table 10, Supplementary Table 11, Supplementary Table 12, Supplementary Table 13, Supplementary Table 14, Supplementary Table 15]
